# Supplementary material for: Antibodies targeting the Crimean-Congo Hemorrhagic Fever Virus nucleoprotein protect via TRIM21
Source: Nat Commun. 2024 Oct 25;15:9236. doi: 10.1038/s41467-024-53362-7 (PMC11511847; doi:10.1038/s41467-024-53362-7)
Supplement: Supplementary file 4 — Source Data [file 41467_2024_53362_MOESM4_ESM.xlsx]

## Sheet: Figure 1
A
Serum Dilution	Sham				repNP
0.01	0.097	0.109			2.94	2.904	2.917	2.844
0.0025	0.055	0.056			2.891	2.84	2.893	2.979
0.000625	0.051	0.056			2.75	2.705	2.756	2.733
0.00015625	0.051	0.05			1.957	1.954	1.997	1.922
3.90625e-05	0.052	0.051			0.839	0.835	0.821	0.804
9.76563e-06	0.056	0.052			0.277	0.275	0.263	0.257
2.44141e-06	0.051	0.05			0.11	0.11	0.106	0.105
	Sham Sera	NP-Immune Sera
IgM	0.05925	0.094
IgG	0.054	2.36088
IgG1	0.05	1.11462
IgG2b	0.0505	1.41562
IgG2c	0.04975	1.91712
IgG3	0.051	0.14675
B
	Sham Sera																												NP-Immune Sera 1tx
0	100	100	100	100	100	100	100	100	100	100	100	100	100	100	100	100	100	100	100	100	100	100	100	100	100	100	100	100	100	100	100	100	100	100	100	100	100	100	100	100	100	100
1	101.695	100.803	103.042	101.754	101.562	100	102.542	99.6016	101.26	98.4375	107.527	101.449	102.415	103.141	94.7791	94.0171	96.7213	89.7727	94.3005	92.5287	95.7983	96.4912	95.1673	95.0208	95.9302	97	97.6471	96.3415	100	101.124	100	103.158	105.314	102.273	102.857	102.703	105.242	103.137	104.094	102.286	103.046	102.5
2	102.542	101.205	103.802	100	101.562	100	100.847	99.6016	100.84	97.6562	108.064	102.899	102.899	104.712	98.3936	97.4359	97.9508	94.8864	99.4819	98.8506	97.0588	99.5614	99.2565	97.0954	98.8372	96.5	102.353	101.829	101.826	102.247	100.383	101.053	103.865	102.273	102.449	102.703	105.242	103.529	102.339	106.286	99.4924	105.5
3	99.5763	96.3855	101.901	92.3977	97.9167	96.2162	95.7627	96.0159	93.6975	97.2656	100	93.2367	95.6522	100	87.9518	90.5983	88.1148	86.9318	91.1917	87.931	91.5966	92.5439	89.9628	89.2116	89.5349	93.5	92.9412	92.6829	101.37	103.371	101.149	99.4737	105.797	105.114	102.449	101.93	103.629	103.137	97.6608	101.143	97.9695	101
4	92.7966	91.9679	91.635	87.7193	101.042	92.4324	89.8305	90.4382	86.9748	91.7969	94.6237	88.4058	87.9227	90.5759	83.5341	82.906	84.8361	81.25	84.456	80.4598	88.6555	87.7193	85.8736	82.9875	85.4651	87	89.4118	81.7073	98.6301	95.5056	98.4674	94.2105	102.415	98.2955	101.633	100	103.226	103.137	101.754	97.7143	97.4619	96.5
5							85.1695	86.0558	81.0924	85.5469	87.6344	82.6087	81.6425	87.9581	77.51	77.3504	80.7377	79.5455	81.3471	78.1609	83.1933	81.1403	80.2974	78.0083	82.5581	85.5	84.1176	76.8293							94.6939	91.8919	104.032	98.0392	101.17	91.4286	94.9239	90.5
6								79.2829		80.0781				81.6754								77.193	77.6952			79									87.7551	86.4865	104.839	92.1569	105.263	83.4286	88.8325	88.5
7																																			82.8571	80.695	106.048	84.3137	105.263	80.5714	83.7563	84.5
8																																			79.5918		104.839	80.7843	103.509	73.1429	82.7411	89.5
9																																					106.452		105.848		90.8629	98
10																																					104.436		105.848		96.4467	103
11																																					105.242		105.848		99.4924	103.5
12																																					106.452		107.017		103.046	106
13																																					104.839		104.094		98.9848	103
14																																					105.242		104.094		101.523	101
C
DPI	Sham	repNP 1tx	repNP 2tx
6	1
7	1
6	1
7	1
6	1
6	1
6	1
7	1
6	1
7	1
7	1
6	1
6	1
7	1
6	1
6	1
9		1
8		1
14		0
9		1
14		0
9		1
14		0
14		0
8			1
14			0
7			1
7			1
8			1
8			1
14			0
14			0

## Sheet: Figure 2
C
	Sham
0	100	100	100	100	100	100	100	100	100	100	100	100	100	100	100	100	100	100	100	100	100	100	100	100	100	100	100	100	100	100	100	100	100	100	97.561	95.6731	100.488	100.948	97.6077	96.31	94.6565	95.8015	96.5116	97.549	95.1111	96.0699	98.1651	100	100
1	100	100.348	103.309	97.1564	98.4127	98.1308	98.9286	98.1482	101.079	101.375	98.9691	100.508	100.448	99.0566	98.0263	96.4912	97.0684	95.8716	98.5915	97.5728	101.608	98.6226	97.9167	96.7611	97.3913	94.8148	98.8048	97.6958	98.6175	96.4824	100.412	97.2028	100	93.0403	98.5366	96.1539	102.439	101.422	96.6507	99.262	97.7099	99.6183	100.775	96.5686	96.8889	96.9432	99.0826	98.5401	99.0228
2	100.781	100	103.677	97.6303	98.9418	97.6636	100.357	99.2593	102.878	101.031	100.516	101.523	100.448	99.5283	99.0132	98.2456	97.0684	94.4954	98.1221	102.427	99.6785	99.1736	97.9167	97.9757	99.1304	96.6667	98.8048	98.6175	96.3134	95.9799	100.823	97.9021	98.2394	96.7033	92.1951	87.9808	98.0488	97.6303	91.3876	93.3579	94.2748	93.8931	94.5736	87.7451	89.3333	87.7729	89.9083	99.2701	99.3485
3	99.2188	97.9094	99.6324	91.4692	97.8836	91.5888	99.2857	96.2963	102.518	100.344	93.8144	94.4162	95.5157	95.283	98.6842	92.9825	95.114	91.2844	95.3052	95.1456	97.4276	97.7961	96.25	92.7125	93.913	91.8518	93.6255	93.0876	89.8618	89.9497	96.2963	94.4056	90.493	88.2784	84.8781	81.25	88.2927	85.782	82.2966	87.0849	83.9695	85.4962	88.7597	79.4118	79.5556	81.2227	83.0275	90.5109	95.114
4	92.1875	91.9861	94.4853	81.5166	96.2963	82.7103	92.8571	90.7407	96.7626	90.7216	87.6289	84.264	88.7892	87.2642	99.0132	89.4737	90.5537	87.6147	87.7934	87.8641	92.283	93.9394	88.75	84.6154	87.3913	84.8148	86.8526	87.0968	82.9493	83.4171	90.1235	86.3636	83.0986	82.0513	79.0244	75.4808	80.4878	76.7772	74.6411	81.9188	79.3893	80.1527	81.0078			75.1092	77.9817	82.8467	86.6449
5	86.3281	87.4565	89.3382	76.3033	93.1217	75.2336	85.3571	82.963	93.5252	83.1615	80.4124	79.1878	82.9596	81.6038	97.6974	84.5614	86.3192	80.2752	84.0376	82.5243	88.746	90.0826	83.75	80.1619	83.4783	81.1111	82.8685	82.9493	74.6544	75.3769	81.893	79.7203	76.4085	78.022									78.6822
6							77.8571	77.037		80.0687	75.7732	74.1117	77.13	75.9434							83.9228	84.8485	77.0833	74.4939	77.8261	74.4444	76.8924	75.1152
7
8
9
10
11
12
13
14
D
DPI	Sham	WT repNP	FcγR-/- repNP	C3-/- repNP	NK depl. repNP
7	1
7	1
6	1
7	1
7	1
7	1
7	1
7	1
7	1
7	1
7	1
7	1
7	1
7	1
7	1
7	1
6	1
6	1
6	1
6	1
6	1
6	1
6	1
7	1
5	1
5	1
6	1
6	1
6	1
6	1
6	1
6	1
6	1
6	1
6	1
6	1
6	1
6	1
7	1
7	1
7	1
6	1
6	1
7	1
14		0
14		0
14		0
14		0
14		0
14		0
14		0
14		0
14		0
14		0
14		0
14		0
14		0
14		0
14		0
14		0
14		0
14		0
14		0
14		0
14			0
14			0
14			0
14			0
14			0
14			0
14			0
14				0
14				0
14				0
14				0
14				0
14				0
7				1
14				0
14					0
14					0
14					0
14					0
14					0
14					0
14					0
14					0
E Blood						LIVER						SPLEEN
Sham	WT repNP	FcyR-/- repNP	C3-/- repNP	NK depl. repNP		Sham	WT repNP	FcyR-/-repNP	C3-/-repNP	NK depl. repNP		Sham	WT repNP	FcyR-/-repNP	C3-/-repNP	NK depl. repNP
56600000000	68100	8570	390000	377115		3844538458	134835	5913.07	71500.7	159228		2157345453	737000	130000	6250000	539330
22600000000	31700	78600	48300000	154339		3128442636	84107.5	24923.5	337465	13583.6		945000000	41600	183000	1660000	23663.1
9790000000	8571.43	8840	8570	46126		3455647733	926.048	1477.26	2.88587e+07	11006.8		3500000000	599000	28900	61700000	295542
49200000000	8571.43	8570	30600000	1.61562e+06		7764848636	589.178	88.9654	185.051	36440.9		2300000000	39700	2420	146000	2356705
375000000	542000	8571.43	3350000	182572		5.48712e+08	1260.02	630.291	1.44713e+07	240.112		952000000	5020	89600	81200000	2825
29600000000	186000	38500		76970.5		4659264765	5223.47	112117	318000	444.02		2670000000	47400	38400	9730000	4261.92
1460000	8570					168216960	1228.64					8140000	19600
20200000000	8570					2403887100	3420					18400000000	7910
10900000000	1.90421e+06					1285239435	240848					2520000000	533894
2370000000	1.22908e+06					1521878424	39465.1					1370000000	55284.8
12700000000	2.9032e+06					1048747166	506163					1400000000	593221
44900000000	73144.5					1823599282	1198.22					1630000000	16313.2
79200000000	133743					2820802733	612.101					1479718250	3328.28
67300000000	202645					2227807233	353.789					3320000000	21605.1
82400000000						3139795630						1090000000
198000000000						3805011545						16600000000
61200000000						2441326083						1751847358
115000000000						4015928845						6.85381e+08
71500000000						3203236929						10500000000
37280000000						3020000000						503000000
138500000000						1770000000						8140000000
632400000000						2130000000						1310000000
388900000000						3180000000						1710000000
13630000000						1400000000						12300000000
76140000000						1460000000						1250000000
8390000000						2870000000						12000000000
12020000000						114000000						4440000000
8571						369430						956829
1190000000						3970000000						3740000000
32340000000						5730000000						3160000000
9739000000						1350000000						447000000
F BLOOD						LIVER						SPLEEN
Sham	WT repNP	FcyR-/-repNP	C3-/-repNP	NK depl. repNP		Sham	WT repNP	FcyR-/-repNP	C3-/-repNP	NK depl. repNP		Sham	WT repNP	FcyR-/-repNP	C3-/-repNP	NK depl. repNP
3160000	1780	1780	1780	1780		178000	3.25	3.25	3.25	3.25		1870	3.25	3.25	3.25	3.25
5620000	1780	1780	1780	1780		25500	3.25	3.25	3.25	3.25		16600	3.25	3.25	3.25	3.25
3160000	1780	1780	1780	1780		52700	41.7	3.25	958	3.25		4940	3.25	3.25	524	3.25
5620000	1780	1780	56200	1780		742000	3.25	3.25	3.25	3.25		12600	3.25	3.25	3.25	3.25
316000	1780	1780		1780		56200	3.25	3.25	3960	3.25		15000	3.25	3.25	2340	3.25
10000000	1780	1780		1780		401000	3.25	3.25	3.25	3.25		11100	3.25	3.25	3.25	3.25
17800	1780					1320	3.25					1580	3.25
3160000	1780					1780000	3.25					15800	3.25
1780	1780					16100	3.25					15800	3.25
1780	1780					255000	3.25					11900	3.25
5620000	1780					22600	3.25					24400	3.25
1780	1780					316000	3.25					45500	3.25
17800000	1780					351000	3.25					13700	3.25
1780	1780					77400	3.25					15000	3.25
31600000						181000						11900
31600000						672000						6850
31600000						144000						13700
31600000						201000						15800
31600000						53900						15000
5620000						356000						356000
5620000						13700						13700
5620000						117000						117000
5620000						176000						176000
3160000						1780000						1780000
1780						144000						144000
3160000						61400						61400
5620000						85400						85400
1780						3.25						3.25
3160000						31200						31200
3160000						111000						111000
1780						331000						331000
[truncated: 101 more columns]

## Sheet: Figure 3
B
	B6 Sham																								TRIM21-/- Sham																								B6 repNP
0	100	100	100	100	100	100	100	100	100	100	100	100	100	100	100										100	100	100	100	100	100	100	100	100	100	100	100	100	100	100	100	100	100							100
1	96.4179	99.6599	100	100.516	101.24	103.431	99.495	98.9	100	101	97.8	98	100.4	94.8	100										99.5885	99.6094	101.992	97.6303	101.471	100.478	102.256	99.5918	100.345	101.619	92.5743	101.409	105.556	101.304	100.8	98.4	96.2	96.6							99.0431
2	97.3	100.7	101.7	102.1	102.5	103.9	101	100	99.3	101	97.3	99.3	100.4	97.4	100										100.4	100.8	101.2	98.1	102.9	101	102.6	100.8	100.7	103.2	101	99.1	102.5	100.9	99.2	98.8	95.7	100.5							100.5
3	92.5	93.5	97.3	95.9	93	98	92.9	94.7	91.2	90.9	94.2	87.9	95	89.1	91										97.5	101.2	96.8	95.7	94.6	95.7	100.4	100.8	96.2	98.8	94.6	94.4	96	93	95	93.6	86.6	89.2							99.5
4	86.3	86.4	89.1	87.1	85.5	88.2	86.9	88.7	84.2	84.3	92.9	84	89.2	84.9	85.8										89.7	102.7	85.7	85.3	85.3	87.6	92.1	91.4	90	91.5	86.1	84	88.4	83.9	87.6	86.9	78.9	81.3							100
5	81.2	79.6	82.3	82	79.3	80.9	80.8	82.6	78.5	77.3	85														81.9	80.5	79.7	83.4	79.4	82.8	88.3	84.1	83.1	85	81.2	80.3	82.8	80.4											102.4
6				75.8		76.5	76.8	78.1			79.2																				82	77.6	77.6	78.9		74.2	78.8
7
8
9
10
11
12
13
14
C
DPI	B6 Sham	TRIM21-/- Sham	B6 repNP	TRIM21-/- repNP
7	1
6	1
7	1
7	1
7	1
6	1
6	1
7
7		1
7		1
7		1
7		1
6		1
7		1
7		1
6		1
14			0
14			0
14			0
14			0
14			0
14			0
6				1
7				1
7				1
7				1
6				1
6				1
7				1
7				1
7				1
6				1
7				1
7				1
D BLOOD					LIVER					SPLEEN
WT Sham	WT repNP	TRIM21-/- Sham	TRIM21-/- repNP		WT Sham	WT repNP	TRIM21-/-Sham	TRIM21-/-repNP		WT Sham	WT repNP	TRIM21-/-Sham	TRIM21-/-repNP
2.48088e+09	2372684	1.5254e+10	3727858769		2.2765e+08	4.00848e+06	1.48198e+09	1.05089e+09		1.31866e+08	30128.4	2.12407e+08	1.32689e+08
3.84697e+09	198666	120250	8.01943e+08		3.99175e+08	2924.94	5827.51	3.49539e+09		5.12288e+07	1.43618e+06	88363.9	8.37061e+07
1.08341e+10	138551	1.81035e+10	9.86183e+08		1.66612e+08	680.65	5.99098e+09	5.64611e+07		1.86015e+07	998.65	1.48644e+08	1.57628e+07
29100000000	1820000	3.65311e+09	2.70625e+09		5660000000	1210	2.21194e+08	1.00749e+08		458000000	510000	1.69293e+08	1.02874e+08
33200000000	173000	1.03031e+10	1.80043e+06		12700000000	34400	1.44616e+08	1.44291e+08		648000000	37500000	9.77044e+08	2.54209e+06
11600000000	323000	6.99482e+09	1.20689e+09		7440000000	9940	1.41085e+08	2.3594e+08		1650000000	502	2.19542e+09	1.67184e+08
10500000000	33000	6740000000	1230000000		104000000000	37200	1490000000	558000000		522000000	198000	1600000000	876000000
	329000	25400000000	1880000000			2060000	814000000	371000000			1650000	1280000000	988000000
	121000	21600000000	6310000000			159000	4050000000	911000000			11500000	1200000000	874000000
		45500000000	1460000000				2030000000	1710000000				1210000000	1310000000
			730000000					552000000					1030000000
			1620000000					394000000					1220000000
E BLOOD					LIVER					SPLEEN
WT Sham	WT repNP	TRIM21-/-Sham	TRIM21-/-repNP		WT Sham	WT repNP	TRIM21-/-Sham	TRIM21-/-repNP		WT Sham	WT repNP	TRIM21-/-Sham	TRIM21-/-repNP
3160000	1780	3160000	3160000		316000	3.25	287000	243000		5620	3.25	14800	40100
3160000	1780	1780	5620000		562000	3.25	3.25	37500		11300	3.25	3.25	26300
5620000	1780	5620000	56200		223000	3.25	167000	35100		24300	3.25	2630	51100
5620000	1780	1000000	10000000		187000	3.25	62400	562000				66700	38500
5620000	1780	5620000	3160000		126000	3.25	112000	178000				40100	2870
17800000	1780	3160000	5620000		234000	3.25	23400	1780000				119000	11100
	1780	5620000	316000		351000	3.25	105000	71200
	1780	56200000	1780000			3.25	356000	70300
	1780	56200000	42200			3.25	263000	84800
		31600000	5620000				132000	70300
			516000					8090
			562000					37500
[truncated: 40 more columns]

## Sheet: Figure 5
B
	Sham Sera												WT NP-Immune Sera												TRIM21-/- NP-Immune Sera
0	100	100	100	100									100	100	100	100	100	100	100	100	100	100	100	100	100	100	100	100	100	100	100	100	100	100	100	100
1	99.5	99.5	95.6	100.5									94.8	99.6	96.8	100.5	100	99.1	98.1	100.5	100.5	99.1	97.4	98.5	98.9	99.3	99.6	98.6	102.6	104.1	101.9	104.2	100.8	98.2	98.6	97.7
2	99.5	100	95.6	100.5									93.9	101.8	97.2	101.9	99.5	97.7	94.8	97.7	104.4	100.9	97.4	101	99.3	98.6	98.9	98.3	103.1	104.1	104.7	106.1	100	98.2	100.7	98.7
3	91.1	94.7	86.8	91									94.3	99.6	98.1	101.9	99.5	96.8	93	99.1	104.9	98.6	92.1	104.1	96.4	93.8	93.3	94.8	95.2	97.7	100	93.9	97.7	91.4	95.6	93.3
4	84.2	87	81.9	85.6									94.3	95.5	98.6	99.5	94.4	96.4	91.5	97.7	100.5	98.1	87.3	100.5	90.1	87.8	86.9	89.6	85.5	86.4	91.6	86	89.7	82.8	89.5	85.6
5	77.7	81.2	77	79.8									86.3	92.4	96.3	96.8	85.2	90.9	87.8	93.1	94.6	92.5	81.7	96.9	81.8	81.3	79	81.7	80.2	78.7	83.6	79.4	82.4	75.6	80.1	76.6
6													80.2	86.1	91.7	89.4	80.6	85	82.2	87.1	88.7	87.4	76.9	91.2	77.4	76		76.5			77.6		77.1
7													82.5	82.1	91.7	84.7	76.5	84.1	76.5	80.6	83.8	84.1		91.8
8													84.9	80.7	98.6	86.1		89.5		84.8	83.3	87.9		98.5
9													93.4	82.1	100.5	90.7		97.7		89.4	81.9	96.3		104.1
10													97.6	87	105.6	98.6		99.1		96.8	82.8	100		107.2
11													101.9	94.6	104.6	103.7		100.9		102.8	86.8	103.3		107.7
12													103.3	99.1	104.6	104.6		100		106	94.1	102.3		104.1
13													104.2	100	103.2	99.5		100		104.1	99	102.8		102.1
14													99.5	99.1	102.8	101.9		96.8		102.3	101.5	100.9		103.6
C
DPI	Sham	WT repNP	TRIM21-/- repNP
6	1
6	1
6	1
6	1
14		0
14		0
14		0
14		0
8		1
14		0
8		1
14		0
14		0
14		0
7		1
14		0
7			1
7			1
6			1
7			1
6			1
6			1
7			1
6			1
7			1
6			1
6			1
6			1

## Sheet: Figure 6
A
Mock Infected	WT Sham	TRIM21-/- Sham	WT repNP	TRIM21-/- repNP
6	328	255	560	1519
6	493	305	786	644
7	415	538	176	881
6	248	239	1788	1320
			8872	819
			768	1295
C
	Sham Isotype														Sham repNP														aCD4/CD8 repNP
0	100	100	100	100	100	100	100	100	100	100	100	100	100	100	100	100	100	100	100	100	100	100	100	100	100	100	100	100	100	100	100	100	100	100	100	100	100	100	100	100	100	100
1	100	100.355	98.6441	99.5455	100	96.1039	95.8175	100	99.661	98.9726	101.015	98.1043	98.4536	102.051	100	97.4545	97.2441	99.0521	96.3134	96.6019	99.6504	98.8417	98.6784	97.7564	99.5327	102.439	100.99	92.4107	99.6429	96.7742	97.8947	100	99.5098	99.435	98.0545	100.356	99.6587	100	100	101.087	98.1982	100.943
2	100.752	101.418	102.034	101.818	101.429	97.8355	98.0989	100.667	100.678	97.9452	99.4924	99.5261	101.031	105.641	102.667	100.727	99.2126	101.896	99.0783	98.5437	100.699	100.772	100.881	99.359	99.0654	106.829	103.96	98.6607	101.071	99.3548	100	105.445	99.5098	105.085	99.6109	101.068	101.024	102	103.721	104.348	99.5495	104.245
3	102.256	100.355	98.6441	96.8182	96.6667	87.8788	98.8593	98.3333	98.9831	97.9452	87.3096	100	92.7835	98.4615	102.333	100	99.6063	101.896	99.5392	97.0874	99.6504	100.386	100.441	99.0385	94.8598	101.463	100	99.5536	100.714	100.323	98.9474	97.0297	98.0392	104.52	100	100.712	99.6587	102.8	97.6744	101.63	98.1982	99.5283
4	102.256	93.2624	91.5254	87.7273	86.6667	80.9524	91.635	92.3333	93.5593	91.4384	78.6802	88.1517	84.5361	87.1795	101.667	99.6364	97.2441	103.317	100.461	99.5146	99.3007	100.386	100	98.718	92.5234	100.488	100.495	99.5536	101.071	100	100	97.5247	100	104.52	99.2218	98.5765	98.9761	102	98.6047	100	98.1982	100.472
5							88.5932	85.6667	88.8136	83.5616		81.0426	78.3505	80.5128							100	101.544	101.322	100	94.3925	104.878	101.98	102.679							100.778	102.491	101.024	103.2	100.93	102.174	100	103.774
6							80.6084	78.3333	81.6949	78.4247		76.7772									98.6014	99.6139	100.441	99.359	95.7944	105.366	102.97	98.6607							100	101.068	101.365	102	100	100	100.901	103.774
7																					99.6504	101.158	100.441	100	93.4579	104.878	103.465	100.446							101.556	101.779	101.365	105.2	101.395	100	100.901	101.887
8																					100.35	101.158	99.1189	99.0385	93.4579	104.39	103.96	100.893							100.778	101.424	99.6587	104	97.6744	97.2826	98.6487	101.415
9																					100	101.544	100.441	98.718	94.3925	104.39	102.475	101.339							101.167	102.491	101.365	103.6	97.6744	96.7391	98.6487	104.717
10																					100.699	103.475	100.881	102.244	94.3925	104.878	103.465	103.125							105.837	102.847	102.389	102.8	97.6744	99.4565	99.0991	107.076
11																					100.699	103.475	100.441	102.244	92.9907	105.366	102.475	99.5536							103.113	102.135	101.365	104.8	99.0698	104.891	101.802	102.83
12																					101.399	101.93	100.441	101.923	92.5234	103.415	102.475	99.1071							103.113	101.424	102.389	105.2	100	105.435	103.604	104.245
13																					100.699	101.93	100.881	104.487	95.3271	102.927	103.96	100							101.945	100	101.365	106	101.861	101.63	101.351	106.132
14																					102.448	104.247	102.203	105.128	96.729	106.341	105.941	104.464							102.724	102.135	102.048	104	99.5349	100.543	101.802	109.434
D
DPI	Sham Isotype	Sham repNP	aCD4/CD8 repNP
7	1
7	1
7	1
7	1
5	1
7	1
6	1
6	1
14		0
14		0
14		0
14		0
14		0
14		0
14		0
14		0
14			0
14			0
14			0
14			0
14			0
14			0
14			0
14			0
E
	Sham Isotype						repNP Isotype						repNP αCD4/CD8
CD4+	4700000	4800000	3000000	2000000	2700000	2900000	5300000	6100000	2700000	5700000	3600000	2300000	190000	110000	220000	100000	170000	160000
CD8+	4800000	3600000	2000000	1500000	2200000	2300000	4000000	5500000	2700000	5400000	4000000	2900000	55000	71000	64000	41000	86000	60000
F
	Sham								repNP WT								repNP CD8-/-
0	100	100	100	100	100	100	100	100	100	100	100	100	100	100	100	100	100	100	100	100	100	100	100	100
1	95.5	98.5	100	98.5	100.9	95.7	101.1	98.5	101	100	99.6	99.2	98.5	100.5	101.5	101.5	102.273	102.439	94.5017	100.752	100.917	98.2456	98.0583	100.99
2	96.3	97.3	97.8	96.3	97.2	90.5	94.5	91.5	98.3	100	100	100	96.6	100	102.6	103.9	100.974	102.134	98.9691	102.632	99.5413	98.6842	100.485	101.485
3	87.8	89.6	90.6	91.9	88.9	80.6	88.5	84	100	100	101.4	100	102	98	101.5	100.5	101.299	101.829	99.3127	101.504	99.0826	93.421	100	100.495
4	81.6	83.8	86	85.7	86.1	75.4	84.2	80.5	99.3	99.6	101.1	101.2	102	97.5	99.5	100	102.273	101.219	97.9381	99.2481	100	93.421	101.942	99.5049
5	76.7	78.8	80.9	79.1	77.8			73	101.4	101.1	101.1	100.4	101.5	98.5	101	100.5	99.026	101.524	94.1581	96.2406	100.917	96.4912	101.942	101.485
6									101.4	104.1	102.5	102	102.5	102.5	105.1	103.9	98.7013	100	97.5945	93.985	103.211	96.9298	100.971	101.98
7									98.6	101.1	100.4	99.6	104.9	103	102.6	104.4	100	99.6951	97.9381	90.9774	101.376	100	101.942	100.495
8									100	103	102.5	101.2	104.9	102	102	103.9	100	100	95.5327	89.8496	102.294	97.807	103.398	102.475
9									99	101.8	102.9	101.2	104.9	100	103.1	102.9	100.649	99.6951	96.9072	93.985	104.128	99.1228	105.34	103.96
10									99.3	101.8	101.1	100.4	102	99.5	103.1	102.9	100.649	99.3902	98.6254	95.8647	103.67	99.5614	103.398	101.485
11									97.6	100.4	99.6	101.2	103	105	104.1	105.9	99.6753	98.7805	97.9381	95.8647	102.752	100	102.427	101.98
12									98.6	103.3	102.5	100.4	103.4	104.5	105.6	102	98.052	100.305	99.3127	99.6241	103.211	101.754	103.398	101.98
13									98.3	101.8	102.9	100	104.9	101.5	104.6	102	99.6753	100	100	100.752	103.67	97.807	106.796	105.941
14									98.3	103	102.5	103.2	103	103	110.2	105.4	102.922	101.829	102.406	100.752	103.67	99.1228	106.311	103.465
G
DPI	Sham	repNP WT	repNP CD8-/-
6	1
6	1
6	1
6	1
6	1
5	1
5	1
6	1
14		0
14		0
14		0
14		0
14		0
14		0
14		0
14		0
14			0
14			0
14			0
14			0
14			0
14			0
14			0
14			0

## Sheet: Figure 7
A
Dilution	WT Cells				TRIM21-/-Cells
0.1	178	178	178	178	178	178	17800	31600
0.025	178	178	178	178	562	1780	5620	178
0.00625	178	178	178	178	31600	56200	31600	17800
0.001563	178	178	178	178	316000	316000	17800	56200
0.000391	56200	5620	562	5620	10000	56200	31600	56200
9.77e-05	56200	3160000	56200	17800	56200	56200	31600	31600
B
Serum Dilution	Pre-Immune						NP-Immune
0.01	0.088	0.087	0.088	0.089	0.091	0.086	1.677	1.643	1.746	1.58	1.528	1.432
0.0025	0.06	0.06	0.061	0.062	0.062	0.061	1.266	1.204	1.174	1.157	1.055	1.074
0.000625	0.052	0.053	0.053	0.053	0.053	0.053	0.617	0.607	0.616	0.607	0.56	0.541
0.00015625	0.05	0.05	0.05	0.051	0.051	0.05	0.23	0.225	0.241	0.217	0.207	0.203
3.90625e-05	0.05	0.053	0.05	0.05	0.05	0.05	0.098	0.096	0.1	0.102	0.095	0.091
9.76563e-06	0.05	0.05	0.049	0.049	0.05	0.049	0.063	0.061	0.061	0.06	0.061	0.06
2.44141e-06	0.05	0.049	0.049	0.049	0.05	0.05	0.052	0.052	0.053	0.052	0.052	0.052
	0.265	0.267	0.049	0.049	0.049	0.049	0.049	0.049	0.049	0.049	0.049	0.073
C
Dilution	NP-Immune WT Cells				NP-Immune TRIM21-/-Cells
0.1	178	178	178	178	316	178	316	1000
0.025	178	178	178	316	562	1780	562	1780
0.00625	178	178	178	178	1780	178	562	1780
0.001563	562	1780	178	1780	31600	100000	17800	31600
0.000391	17800	100000	56200	316000	56200	31600	31600	178000
9.77e-05	178000	316000	56200	1780000	316000	56200	56200	316000
D Human 1
Dilution	Hu1 WT Cells				Hu1 TRIM21-/-Cells
0.1	178	178	178	178	178	178	178	178
0.025	178	178	178	178	178	562	316	1780
0.00625	178	178	178	178	17800	1780	5620	3160
0.001563	3160	5620	562	5620	17800	5620	17800	31600
0.000391	5620	1780	5620	5620	56200	17800	17800	31600
9.77e-05	17800	10000	3160	56200	17800	31600	5620	31600
D Human 2
Dilution	Hu2 WT Cells				Hu2 TRIM21-/-Cells
0.1	178	178	178	178	178	178	178	178
0.025	178	178	178	178	1780	178	178	178
0.00625	178	178	178	178	562	1780	1780	178
0.001563	178	1780	562	316	56200	5620	316	31600
0.000391	1000	5620	5620	1000	17800	56200	5620	17800
9.77e-05	31600	1780	17800	17800	5620	5620	3160	31600
D Human 3
Dilution	Hu3 WT Cells				Hu3 TRIM21-/-Cells
0.1	178	178	178	178	178	178	178	178
0.025	178	178	178	178	178	178	178	316
0.00625	178	178	178	178	178	178	178	178
0.001563	178	178	178	178	5620	3160	316	1780
0.000391	178	562	1780	17800	3160	3160	3160	3160
9.77e-05	5620	17800	3160	3160	5620	3160	3160	5620
D -Human
Dilution	-Hu WT Cells				-Hu TRIM21-/-Cells
0.1	3160	5620	1780	1000	316	562	17800	5620
0.025	1780	1780	178	3160	562	3160	1780	562
0.00625	3160	1780	178	3160	1780	3160	3160	5620
0.001563	1780	1780	562	3160	5620	562	1000	3160
0.000391	562	3160	562	5620	1780	562	1780	1780
9.77e-05	3160	5620	17800	17800	3160	17800	562	3160

## Sheet: SupFigure 2
A
Serum Dilution	B6NTac Sham				FcyR-/- Sham				B6NTac repNP				FcyR-/- repNP
0.01	0.0855	0.061			0.07	0.103			2.251	2.095	2.0945	2.1275	2.161	2.1805	2.246	2.247
0.0025	0.0615	0.051			0.0505	0.062			2.04	1.8395	2.102	2.201	2.168	2.0865	2.253	2.215
0.000625	0.0545	0.05			0.05	0.0525			1.3575	1.189	1.6745	1.9955	1.7495	1.709	2.301	2.299
0.00015625	0.054	0.05			0.05	0.05			0.515	0.4655	0.825	1.27	0.819	0.8995	1.582	1.716
3.90625e-05	0.0625	0.051			0.0535	0.05			0.181	0.172	0.2985	0.4975	0.289	0.331	0.676	0.8355
9.76563e-06	0.0645	0.049			0.05	0.0495			0.083	0.091	0.121	0.17	0.111	0.124	0.2335	0.3125
2.44141e-06	0.0675	0.05			0.0505	0.05			0.0575	0.0775	0.077	0.081	0.065	0.069	0.099	0.1365
B
Serum Dilution	B6 repNP				C3-/- repNP
0.01	2.4045	2.1415			2.2205	2.406	2.372	2.3545
0.0025	2.422	2.1345			1.9265	2.214	2.416	2.2475
0.000625	2.1905	2.091			1.123	1.6965	2.187	1.902
0.00015625	1.378	1.657			0.425	0.791	1.4435	1.0895
3.90625e-05	0.5635	0.8055			0.16	0.28	0.5865	0.4285
9.76563e-06	0.1945	0.2965			0.0845	0.109	0.206	0.1585
2.44141e-06	0.0865	0.1135			0.073	0.064	0.086	0.0765
C
Serum Dilution	B6/J Sham				B6/J repNP
0.01	0.0555	0.05	0.0605	0.0505	1.8845	2.0625	1.971	2.099
0.0025	0.049	0.049	0.051	0.049	1.848	1.9985	1.9575	2.0795
0.000625	0.05	0.0495	0.049	0.05	1.326	1.3145	1.543	1.7695
0.00015625	0.05	0.05	0.0485	0.049	0.7305	0.5985	0.819	0.9705
3.90625e-05	0.0505	0.0495	0.05	0.049	0.2615	0.212	0.2965	0.367
9.76563e-06	0.0505	0.049	0.0495	0.0485	0.112	0.09	0.1145	0.124
2.44141e-06	0.0505	0.049	0.0485	0.049	0.0715	0.06	0.068	0.072
D
Sham	WT repNP	FcyR-/- repNP	C3-/- repNP		Sham	WT repNP	FcyR-/- repNP	C3-/- repNP	NK depl. repNP
39.96	119.88	76.59	70		16	49.95	0	27	40
13.32	179.82	-19.98*	23		29.3333	69.93	13.32	0	42
9.99	119.88	1032.3	40		4.66667	46.62	76.59	17	102.667
16.65	83.25	129.87	63		4.66667	19.98	26.64	30	368
	77				16.65	20
	10				13.32	0
					6.66
					13.32
E
	isotype			αNK
#NK Cells/Spleen	2410000	1250000	943000	109000	40600	144000

## Sheet: SupFigure 3
A
Serum Dilution	WT Sham																TRIM21-/- Sham																WT repNP																TRIM21-/- repNP
0.01	0.1155																0.0815	0.097															2.304	2.262	2.3355	2.214	2.283	2.3045	2.321	2.275	2.237	2.1455	2.1095	2.1945	2.2815	2.1405			2.126
0.0025	0.0715																0.051	0.0515															2.314	2.16	2.171	2.171	2.179	2.051	2.255	2.176	2.1945	2.0205	2.0535	2.2695	2.227	2.209			1.998
0.000625	0.0635																0.05	0.05															2.1985	1.755	1.7425	1.9475	1.902	1.423	1.8915	1.855	1.9475	1.764	1.7725	2.1985	1.976	2.1725			1.4875
0.00015625	0.0605																0.05	0.0505															1.6025	0.8375	0.8685	1.2525	1.1465	0.591	1.0085	1.0525	1.1125	0.956	1.044	1.7855	1.269	1.6885			0.6825
3.90625e-05	0.0635																0.0495	0.05															0.7005	0.301	0.341	0.5195	0.4465	0.2045	0.3665	0.404	0.433	0.336	0.395	0.915	0.5305	0.8545			0.234
9.76563e-06	0.074																0.049	0.05															0.24	0.1145	0.124	0.178	0.1635	0.09	0.1345	0.161	0.1585	0.127	0.1425	0.3385	0.1825	0.3315			0.101
2.44141e-06	0.0765																0.05	0.05															0.099	0.066	0.08	0.084	0.0775	0.061	0.073	0.0985	0.0815	0.069	0.0715	0.1245	0.083	0.139			0.075
B
	B6 Sham																TRIM21-/- Sham																B6 repNP																TRIM21-/- repNP
IgG	0.103																0.0695	0.0655															2.3895	2.094	2.3905	2.335	2.2835	2.024	2.265	2.2955	2.367	2.111	2.068	2.2925	2.2645	2.2255			2.0315
IgG1	0.1395																0.051	0.051															0.861	1.393	1.7045	0.3495	1.178	1.218	1.3475	0.886	1.1395	1.0255	0.861	1.4135	1.287	1.399			2.077
IgG2b	0.098																0.0505	0.0505															1.99	1.0945	1.4215	1.7125	0.9345	0.8995	1.677	1.66	1.88	1.156	1.172	2.0655	1.9525	1.3945			0.3545
IgG2c	0.1025																0.0505	0.0505															2.0415	1.718	1.972	2.053	2.1285	1.6175	1.658	1.903	2.045	1.969	1.7695	2.0755	1.8475	1.997			1.505
IgG3	0.072																0.051	0.05															0.488	0.145	0.366	0.1295	0.379	0.4125	0.2795	0.3945	0.1585	0.1365	0.198	0.3475	0.1645	0.156			0.1315
IgM	0.1445																0.0985	0.1325															0.1225	0.13	0.222	0.123	0.0995	0.124	0.084	0.106	0.1535	0.194	0.1385	0.225	0.13	0.15			0.178
C
	B6 Sham																TRIM21-/- Sham																B6 repNP																TRIM21-/- repNP
1	6.66																6.66	13.32															19.98	16.65	3.33	9.99	6.66	0	6.66	0	6.66	0	16.65	3.33	19.98	6.66			9.99
2	3.33																13.32	6.66															23.31	29.97	13.32	3.33	13.32	3.33	3.33	83.25	19.98	9.99	0	3.33	6.66	9.99			13.32
3	23.31																9.99	3.33															29.97	19.98	3.33	13.32	43.29	6.66	6.66	29.97	9.99	13.32	76.59	76.59	0	9.99			23.31
4	16.65																13.32	3.33															26.64	19.98	13.32	6.66	3.33	0	0	3.33	33.3	0	9.99	0	3.33	3.33			3.33
5	13.32																6.66	3.33															3.33	3.33	6.66	16.65	0	3.33	3.33	3.33	3.33	0	3.33	3.33	9.99	13.32			3.33
[truncated: 15 more columns]

## Sheet: SupFigure 6
B
	Mock	NP-Immune Serum	Pre-immune serum	Rabbit anti-GFP
240621	1	2.81953	1.00371	2.13844
240625	1.00006	3.29049	1.01606	2.60375
240628	0.999546	2.67957	1.02804	2.64886

## Sheet: SupFigure 7
A WEIGHTS
	Sham WT														Sham Trim21-/-														Sham MAVS-/-														repNP WT
0	100	100	100	100	100	100	100	100	100	100	100	100	100	100	100	100	100	100	100	100	100	100	100	100	100	100	100	100	100	100	100	100	100	100	100	100	100	100	100	100	100	100	100	100	100	100	100	100	100
1	100	98.3	100.3	97	98.2	96.6	98.3	99.3	100.4	100	101.9	103.9	101.9	101.2	96.1	98.5	97.8	95.3	94.2	98.5	95.6	98.6	100.7	99.7	98.2	97	98.1	98.8	98.2	97.2	98.1	98.2	97.9	99.6	100	100.4	103.2	98.4	102.2	97.6	98.8	96.4	98.8	97.1	99.3	98.3	99.3	95.1	96.1
2	97.7	96.3	99.3	96.2	95	93.9	96	98	98.6	98.9	98.1	101.2	99.2	99.6	92.6	95.5	95.3	93.4	94.5	98.9	97.3	97.5	99.6	94.5	94.9	96.3	95	96.4	95.7	95.8	97.2	97	96.9	97.8	97.3	98.3	96	96.1	96.5	97.2	101.2	95	99.1	97.7	99.7	97.9	99.3	95.7	97.7
3	95	93.3	96.9	94.7	90	92.6	92.3	94.1	94.3	94.7	93.8	100	95.8	95.9	89.7	94	93.5	91.2	92.8	95.5	93.9	94.2	97.9	90	92.4	92.5	93.4	93.5	92	91.9	95	94.1	94.1	94.2	92.8	94.8	90.4	93.3	94.3	92.4	96	90.4	100	98.4	99	99	100.4	96.9	97
4	88.1	90.2	93.2	90.2	82.9	89.5	85.2	89.2	88.5	90.9	87.9	93.1	93.1	91.5	83.7	89.1	88.2	83.2	87.7	89.1	85.4	89.5	91.9	82.8	88.4	89.9	89.9	88.3	88.7	86.8	90.3	90.8	90	92	90.9	91.4	88	89.8	90.4	89.2	91.6	86.4	99.1	98.1	98.7	99	101.1	96.9	98.4
5	84.2	84.5	88.4	85.3	78.3	86.1	80.1				82.1	87.6	88.5	85	80.1	84.3	86.4	77.7	82.2	82.8	79.6				81.2	83.9	82.9	82.6	87.2	87.4	88.2	91.1	88.2	89.8	88.6	88.4	87.1	88.6	89.1	87.6	89.6	86.8	99.1	99	101	100.3	103.2	98.2	96.7
6				84.6	75.1	83.8	76.4				77.4		85.1	84.1				74.1	80.1	79.8	78.2				76.1	78.3	78.7								86	87.9	87.1	88.2	88.6	86.8	89.2	87.5				100	102.5	96	97.4
7				83.1		83.1							86.6	89.4																					87.5	92.2	90.8	88.6	92.1	90.8	92	89.6				101.4	104.3	98.8	98
8				84.6		85.5							85.9	91.1																					92	97.4	94	91.3	96.5	95.2	95.6	91.4				99.3	100.4	96	97
9				91		87.8							87.4	94.3																					93.9	97.8	96.4	93.7	98.3	96	96.8	92.1				99	102.5	96.9	97.4
10				92.5		87.2							92.4	97.6																					93.9	99.6	96	95.3	96.5	97.2	97.2	92.1				99	103.2	97.5	98
11				94		88.5							95.4	99.2																					95.5	98.3	96	95.3	96.9	96	97.2	91.4				99.7	102.5	97.2	98.4
12													93.9	97.6
13													93.9	98.4
14				97.7		92.2							97.7	100.8																					96.2	105.2	97.6	95.7	96.9	98.4	99.2	93.2				100.7	106.1	96.9	99
A SURVIVAL
DPI	Sham WT	Sham Trim21-/-	Sham MAVS-/-	repNP WT	repNP Trim21-/-	repNP MAVS-/-
14	0
6	1
14	0
6	1
7	1
6	1
14	0
14	0
6		1
6		1
6		1
6		1
7		1
7		1
7		1
6		1
14			0
14			0
14			0
14			0
14			0
14			0
14			0
14			0
14				0
14				0
14				0
14				0
14				0
14				0
14				0
14				0
14					0
14					0
14					0
6					1
7					1
14					0
14					0
8					1
14						0
14						0
14						0
14						0
14						0
14						0
14						0
14						0
B BLOOD							LIVER							SPLEEN
Sham WT	Sham TRIM21-/-	Sham MAVS-/-	repNP WT	repNP TRIM21-/-	repNP MAVS-/-		Sham WT	Sham TRIM21-/-	Sham MAVS-/-	repNP WT	repNP TRIM21-/-	repNP MAVS-/-		Sham WT	Sham TRIM21-/-	Sham MAVS-/-	repNP WT	repNP TRIM21-/-	repNP MAVS-/-
7900000000	10300000000	7860000000	8570	8290000000	2450		3330000000	8070000000	3780000000	49000	2060000000	8160		1966000000	857644373	219138387	215143	773640240	2.48829e+06
997000000	5330000000	3380000000	8570	24800000000	159000		2330000000	6770000000	3320000000	143000	6950000000	88000		741478880	1049000000	19510834	132509	244520933	10141966
1500000000	7170000000	15300000000	8570	10600000000	245000		330000000	5120000000	552000000	5810	9660000000	2640000		32382938	612287800	802472160	39478	106845064	2.87175e+06
8400000000	7300000000	12900000000	215000	7500000000	199000		117000000000	38900000000	1360000000	8570	71500000000	150000		5620000000	5610000000	574856960	1380000	9480000000	14139290
8730000000	7000000000	11300000000	8570	10400000000	9410000		33300000000	22900000000	1910000000	7500	55900000000	15100000		17800000000	7950000000	37100000	761000	10700000000	9087325
10900000000	24200000000	13400000000	8570		30000		47300000000	94600000000	1340000000	42700		443		7940000000	13000000000	909020400	780000		47656.6
C BLOOD							LIVER							SPLEEN
Sham WT	Sham TRIM21-/-	Sham MAVS-/-	repNP WT	repNP TRIM21-/-	repNP MAVS-/-		Sham WT	Sham TRIM21-/-	Sham MAVS-/-	repNP WT	repNP TRIM21-/-	repNP MAVS-/-		Sham WT	Sham TRIM21-/-	Sham MAVS-/-	repNP WT	repNP TRIM21-/-	repNP MAVS-/-
316000	3160000	5620000	1780	1780	1780		4320	148000	1780	3.25	178000	3.25		17800	4320	1000	3.25	3160	3.25
178000	1780000	42200	1780	5620000	1780		237	316000	316	3.25	316000	3.25		5620	31600	562	3.25	56200	3.25
100000	1000000	1780	1780	5620000	1780		316	56200	71.4	3.25	3510	3.25		109	17800	5620	3.25	3160	3.25
316000	316000	316000	1780	1780000	1780		5620	17800	316	178	56200	3.25		1760	5620	5620	178	17800	3.25
3160000	562000	1780000	1780	316000	1780		51100	562	316	13.7	80300	3.25		178000	17800	5110	25.4	15800	3.25
316000	5620000	316000	1780				5930	31600	1000	19.8		3.25		17800	31600	989	14.8		3.25
D
	Sham									MA-CCHFV									CCHFV Hoti									CCHFV UG3010
6	1.66014	1.06058	1.61964	2.43207	0.936342	0.834371	0.682155	0.92677	1.41565	1.26277	1.02471	1.06606							1.4858	1.28558	1.39875							1.26127	1.25196	1.12482
24	1.13887	0.994714	1.1133	2.43521	1.59325	1.16807	0.89706	0.618687	0.539176	0.873315	1.11468	1.25856							1.05051	0.874004	0.800506							0.683765	1.11133	0.607642
[truncated: 35 more columns]
